# Supplementary material for: Carroll’s Three-Stratum (3S) Cognitive Ability Theory at 30 Years: Impact, 3S-CHC Theory Clarification, Structural Replication, and Cognitive–Achievement Psychometric Network Analysis Extension
Source: J Intell. 2023 Feb 6;11(2):32. doi: 10.3390/jintelligence11020032 (PMC9959556; doi:10.3390/jintelligence11020032)
Supplement: Supplementary file 1 [file jintelligence-11-00032-s001.zip]

Archive with 1 entries (1 files):
- jintelligence-2139899-supplementary.pdf
